# Supplementary material for: Quantum Mechanics in Drug Discovery: A Comprehensive Review of Methods, Applications, and Future Directions
Source: Int J Mol Sci. 2025 Jun 30;26(13):6325. doi: 10.3390/ijms26136325 (PMC12249871; doi:10.3390/ijms26136325)
Supplement: Supplementary file 1 [file ijms-26-06325-s001.zip]

Archive with 1 entries (1 files):
- ijms-3730353-supplementary.pdf
